# Supplementary material for: Aneurysmal subarachnoid haemorrhage (aSAH): Five consecutive years' experience of Fars province, Iran
Source: PLoS One. 2017 Nov 30;12(11):e0189005. doi: 10.1371/journal.pone.0189005 (PMC5708774; doi:10.1371/journal.pone.0189005)
Supplement: S1 File — (XLSX) [file pone.0189005.s001.xlsx]

## Sheet: Sheet1
ID	age	sex	GCS	Hunt and hess	Fisher	Hydrocephalus	Shunt before	Ischemic_Heart_disease	DM	smoking	HTN	number-aneurysm	Intra_op_rupture	IA_location
1	40	male	13	3	3	mild	no	no	no	yes	no	2	no	MCA_biforcation
2	30	female	12	2	2	no hydrocephalus	no	no	no	no	no	1	no	Other			definitions
3	55	male	15	1	1	no hydrocephalus	no	no	no	no	no	3	no	MCA_biforcation			1- HTN: positive history of HTN or being on antihypertensive medication stated by patient (or his/her closest relative in case of patient unconsciousness). Patients with no history of HTN which had high blood pressure at the time of admission were not considering as HTNve.
4	51	male	13	2	3	mild	no	no	no	no	no	1	no	MCA_biforcation			2- Diabetes: positive history of DM, or being on hypoglycemic medication stated by patient (or his/ her closest relative in case of patient unconsciousness). New DM patients with one of the following findings during hospital admission: Fasting plasma glucose ≥ 126 mg/dL, 2-hours Plasma Glucose ≥ 200 mg/dL, HbA1C ≥ 6.5%
5	46	male	13	2	4	mild	no	yes	no	yes	no	1	yes	ACOM			3- Smoking: (both current and former or ex-smoker): positive history of smoking stated by patient (or his/her closest relative in case of patient unconsciousness): Current smokers were defined as patient who had smoked at least 20 cigarettes per day for 1 year (1 pack year) or the equivalent and former smokers as any reformed regular smoker (at least 1 pack year) who had not smoked a cigarette fo…
6	58	female	15	1	1	no hydrocephalus	no	no	no	yes	no	1	yes	ACOM			4- IHD including: Primary Cardiac Arrest, angina pectoris, myocardial infarction, heart failure and arrhythmia due to IHD
7	47	male	15	1	1	no hydrocephalus	no	no	no	no	no	1	no	MCA_biforcation
8	59	male	15	1	1	no hydrocephalus	no	no	no	no	no	1	no	Other
9	27	male	15	1	1	no hydrocephalus	no	no	no	yes	no	1	no	Distal_MCA
10	78	female	9	4	3	severe	yes	yes	no	yes	no	1	no	ACOM
11	69	male	15	1	1	no hydrocephalus	no	no	no	no	yes	1	no	Caritod_biforcation
12	22	female	15	1	1	no hydrocephalus	no	no	no	no	no	1	no	MCAtrunk_M1
13	42	female	15	1	4	no hydrocephalus	no	no	no	no	no	1	no	Other
14	58	male	15	1	1	no hydrocephalus	no	no	no	no	yes	2	no	MCA_biforcation
15	68	male	15	1	1	no hydrocephalus	no	no	no	no	yes	1	no	MCAtrunk_M1
16	19	female	15	1	1	no hydrocephalus	no	no	no	no	no	1	no	Other
17	19	female	15	1	2	mild	no	no	no	no	no	1	no	MCA_biforcation
18	65	female	13	2	3	mild	no	no	no	no	yes	1	yes	MCA_biforcation
19	35	female	15	1	2	mild	no	no	no	no	yes	2	yes	MCA_biforcation
20	60	female	4	5	3	moderate	no	no	yes	no	yes	1	yes	PCOM
21	51	male	7	4	2	no hydrocephalus	no	no	no	no	yes	1	no	ACOM
22	35	male	15	1	3	no hydrocephalus	no	no	no	yes	no	1	no	MCA_biforcation
23	42	male	13	2	2	mild	no	no	no	yes	no	2	no	Other
24	50	male	14	2	3	no hydrocephalus	no	no	no	no	no	1	yes	ACOM
25	33	male	14	2	3	moderate	no	no	no	no	yes	1	yes	MCA_biforcation
26	57	male	13	2	4	no hydrocephalus	no	no	no	yes	no	3	yes	Other
27	19	female	15	1	3	no hydrocephalus	no	no	no	no	no	1	no	Other
28	43	male	4	5	3	mild	no	no	no	yes	no	1	no	MCA_biforcation
29	53	male	12	4	3	moderate	no	yes	no	yes	yes	1	yes	ACOM
30	39	male	14	2	3	severe	no	no	no	yes	yes	1	yes	ACOM
31	63	female	6	5	3	no hydrocephalus	no	no	no	no	yes	1	no	MCA_biforcation
32	54	female	14	2	3	moderate	no	yes	no	no	yes	1	no	ACOM
33	40	male	14	2	2	no hydrocephalus	no	no	no	yes	no	1	yes	ACOM
34	64	male	15	1	1	severe	yes	no	no	yes	no	1	no	Ant_chroidal
35	40	male	13	2	4	severe	yes	no	no	yes	no	1	no	PCOM
36	42	male	5	5	3	no hydrocephalus	no	no	no	yes	no	2	yes	Caritod_biforcation
37	42	male	15	1	1	no hydrocephalus	no	no	no	yes	no	2	no	ACOM
38	75	female	11	4	3	moderate	no	no	no	no	yes	1	yes	MCA_biforcation
39	37	female	7	5	3	moderate	no	no	no	no	no	1	yes	ACOM
40	58	male	15	1	3	severe	no	no	no	no	yes	1	no	ACOM
41	64	female	10	3	3	severe	yes	yes	yes	yes	yes	2	no	Other
42	51	female	13	2	1	no hydrocephalus	no	no	no	no	yes	1	no	MCA_biforcation
43	54	female	15	1	3	mild	no	no	no	no	yes	1	no	ACOM
44	56	female	13	2	3	mild	no	no	no	no	yes	1	yes	ACOM
45	58	male	15	1	3	no hydrocephalus	no	no	no	yes	yes	2	yes	MCA_biforcation
46	45	female	5	5	3	mild	no	no	no	no	yes	3	no	MCA_biforcation
47	54	female	8	3	3	severe	yes	no	yes	no	yes	1	yes	Caritod biforcation
48	64	female	13	2	3	severe	no	no	no	no	yes	1	yes	MCA_biforcation
49	57	male	15	1	3	mild	no	no	no	no	no	1	no	MCA_biforcation
50	66	female	13	3	3	no hydrocephalus	no	no	no	no	yes	2	yes	ACOM
51	62	female	11	3	3	no hydrocephalus	no	yes	no	yes	yes	2	no	PCOM
52	30	female	6	5	4	no hydrocephalus	no	no	no	no	no	1	yes	MCA_biforcation
53	45	female	13	2	3	no hydrocephalus	no	no	no	no	yes	1	yes	ACOM
54	59	male	15	1	2	mild	no	no	no	no	no	1	yes	MCA_biforcation
55	42	female	7	4	3	moderate	yes	no	no	no	no	2	yes	MCAtrunk_M1
56	57	female	13	2	3	mild	no	no	no	no	no	1	no	ACOM
57	51	male	6	5	4	severe	yes	yes	no	no	yes	1	yes	Ant_chroidal
58	46	male	13	3	3	severe	no	no	no	yes	no	1	no	MCA_biforcation
59	54	female	6	5	3	moderate	no	no	no	no	yes	1	yes	PCOM
60	35	female	13	2	3	severe	no	no	no	yes	no	3	no	MCA_biforcation
61	44	male	5	5	3	severe	yes	no	no	yes	no	1	yes	MCA_biforcation
62	50	male	12	3	3	no hydrocephalus	no	no	no	yes	yes	1	no	ACOM
63	47	female	15	1	1	mild	no	no	no	no	yes	1	no	Ophtalmic_segment
64	49	male	15	1	3	no hydrocephalus	no	no	no	yes	no	1	yes	ACOM
65	54	female	13	2	3	no hydrocephalus	no	no	no	no	yes	1	yes	ACOM
66	65	female	14	2	3	severe	no	no	no	no	yes	1	yes	PCOM
67	57	female	14	2	2	no hydrocephalus	no	no	no	yes	yes	5	no	ACOM
68	64	male	14	2	4	no hydrocephalus	no	no	no	no	yes	1	yes	ACOM
69	67	female	11	4	3	severe	no	no	no	no	yes	1	yes	PCOM
70	80	female	14	2	3	no hydrocephalus	no	yes	no	no	yes	1	yes	ACOM
71	67	male	6	5	3	severe	yes	no	no	no	no	1	no	ACOM
72	45	female	15	1	3	mild	no	no	no	no	no	1	yes	MCA_biforcation
73	22	male	9	4	4	severe	no	no	no	no	no	1	yes	ACOM
74	49	female	14	2	3	no hydrocephalus	no	no	no	yes	yes	2	yes	Other
75	52	female	15	1	3	mild	no	yes	no	no	yes	1	no	ACOM
76	36	female	5	5	3	mild	no	no	no	no	no	1	no	MCA_biforcation
77	63	male	14	2	3	moderate	no	no	no	no	no	1	yes	MCA_biforcation
78	52	male	15	1	1	no hydrocephalus	no	no	no	yes	yes	3	no	MCA_biforcation
79	30	male	15	1	1	no hydrocephalus	no	no	no	no	no	1	no	Other
80	4	male	7	4	3	moderate	no	no	no	yes	no	1	no	ACOM
81	20	male	15	1	1	no hydrocephalus	no	no	no	no	no	1	no	Other
82	54	female	15	1	1	no hydrocephalus	no	no	no	no	no	1	no	MCA_biforcation
83	18	female	15	1	1	no hydrocephalus	no	no	no	no	no	1	yes	Other
84	45	male	13	3	1	no hydrocephalus	no	no	no	no	no	1	yes	MCA_biforcation
85	50	female	15	1	1	no hydrocephalus	no	no	no	yes	yes	2	no	MCA_biforcation
86	50	male	15	1	1	no hydrocephalus	no	no	no	yes	no	1	no	MCA_biforcation
87	43	female	15	1	1	no hydrocephalus	no	no	no	no	yes	1	no	Other
88	49	male	15	1	1	no hydrocephalus	no	no	no	yes	no	2	no	Ophtalmic_segment
89	64	female	15	1	1	no hydrocephalus	no	no	no	yes	yes	1	no	Caritod biforcation
90	65	female	15	1	1	no hydrocephalus	no	no	no	no	no	1	no	Ophtalmic_segment
91	55	male	15	1	1	no hydrocephalus	no	yes	yes	no	yes	1	no	ACOM
92	64	male	15	1	1	no hydrocephalus	no	yes	yes	yes	yes	1	yes	Other
93	45	male	15	1	1	no hydrocephalus	no	no	no	no	no	1	no	Other
94	61	male	15	1	1	no hydrocephalus	no	yes	yes	yes	yes	1	yes	Other
95	78	male	6	5	3	severe	yes	no	no	no	no	1	no	Ant_chroidal
96	57	female	13	2	3	no hydrocephalus	no	no	no	no	yes	1	yes	PCOM
97	50	female	15	1	4	no hydrocephalus	no	yes	no	no	no	1	no	ACOM
98	58	female	15	1	2	no hydrocephalus	no	yes	no	no	yes	1	no	PCOM
99	44	male	13	2	4	severe	no	no	no	yes	yes	2	yes	ACOM
100	56	female	15	1	2	severe	yes	no	no	no	no	1	yes	Other
101	46	male	10	4	3	severe	yes	no	no	no	no	1	no	ACOM
102	70	female	14	2	3	moderate	no	yes	no	no	yes	1	no	ACOM
103	50	female	7	4	4	moderate	no	yes	no	no	yes	1	no	ACOM
104	54	female	10	4	3	mild	no	no	no	no	no	1	no	ACOM
105	20	male	15	1	2	mild	no	no	no	no	no	1	yes	PCOM
106	28	male	15	1	2	moderate	no	no	no	no	no	1	no	Caritod_biforcation
107	52	female	13	2	2	moderate	no	no	no	no	no	1	no	ACOM
108	47	female	5	5	3	severe	yes	no	no	yes	yes	2	no	ACOM
109	76	female	6	5	3	moderate	no	yes	no	no	yes	1	no	MCA_biforcation
110	21	female	15	1	4	no hydrocephalus	no	no	no	no	no	1	yes	Other
111	83	female	8	4	4	moderate	no	yes	no	no	yes	2	no	ACOM
112	40	male	14	2	3	no hydrocephalus	no	no	no	yes	no	1	no	ACOM
113	46	female	4	5	3	severe	yes	yes	no	no	yes	2	yes	Other
114	75	female	15	1	2	no hydrocephalus	no	yes	no	yes	no	1	no	Other
115	32	male	15	1	1	no hydrocephalus	no	no	no	no	no	1	yes	Other
116	39	female	5	5	3	moderate	no	no	no	no	no	1	yes	ACOM
117	45	male	15	1	4	no hydrocephalus	no	no	no	yes	no	1	yes	Other
118	46	male	13	2	2	moderate	no	no	no	yes	no	1	no	PCOM
119	36	male	14	2	2	no hydrocephalus	no	no	no	no	no	1	no	Distal_MCA
120	50	female	9	4	3	mild	no	yes	no	no	yes	1	no	Other
121	59	female	13	2	3	moderate	no	no	no	no	yes	1	yes	Other
122	50	male	5	5	3	mild	no	no	no	no	no	1	no	MCA_biforcation
123	50	female	12	3	2	moderate	no	no	no	no	no	1	yes	Other
124	60	female	11	4	3	mild	no	yes	no	no	yes	1	no	MCA_biforcation
125	70	male	15	1	2	moderate	no	yes	no	yes	no	1	no	PCOM
126	46	female	15	1	2	mild	no	no	no	no	yes	1	no	ACOM
127	70	female	6	5	3	severe	yes	no	no	no	yes	1	no	MCA_biforcation
128	75	female	4	5	4	moderate	no	no	no	no	yes	1	no	ACOM
129	53	male	15	1	2	no hydrocephalus	no	yes	no	no	yes	1	no	MCA_biforcation
130	60	female	6	5	4	moderate	no	no	yes	yes	no	4	no	Other
131	45	male	15	1	2	no hydrocephalus	no	no	no	yes	no	1	no	MCA_biforcation
132	30	female	3	5	4	moderate	no	no	no	no	no	1	yes	MCA_biforcation
133	32	female	15	1	4	severe	yes	no	no	no	no	1	yes	Other
134	60	female	6	5	4	no hydrocephalus	no	no	no	no	no	1	no	MCA_biforcation
135	59	male	12	4	3	moderate	no	yes	no	no	yes	1	no	ACOM
136	65	female	6	5	3	mild	no	yes	no	no	yes	1	yes	Distal_MCA
137	56	male	8	4	3	severe	yes	no	no	no	no	2	no	MCA_biforcation
138	71	male	4	5	3	moderate	yes	yes	no	no	yes	1	yes	Other
139	50	female	13	2	4	moderate	no	no	no	no	no	2	no	Other
140	75	female	10	4	3	no hydrocephalus	no	yes	no	no	no	1	no	MCA_biforcation
141	13	female	15	1	3	no hydrocephalus	no	no	no	no	no	1	no	Caritod biforcation
142	55	male	13	2	3	mild	no	no	no	no	yes	1	no	ACOM
143	14	male	15	1	4	no hydrocephalus	no	no	no	no	no	1	yes	Other
144	56	female	15	1	2	mild	no	no	no	no	yes	1	no	MCA_biforcation
145	52	male	10	4	4	severe	no	yes	yes	yes	yes	1	no	ACOM
146	72	female	14	2	3	no hydrocephalus	no	no	no	no	yes	1	yes	ACOM
147	48	female	15	1	1	no hydrocephalus	no	no	no	no	no	2	no	MCA_biforcation
148	33	male	13	2	2	moderate	no	no	no	no	no	1	no	Other
149	48	male	8	5	3	moderate	no	no	no	yes	yes	2	yes	ACOM
150	36	female	15	1	4	no hydrocephalus	no	no	no	no	yes	1	no	Other
151	54	female	13	2	3	moderate	no	no	no	no	no	1	no	MCA_biforcation
152	34	female	13	2	3	no hydrocephalus	no	no	no	no	no	1	yes	MCA_biforcation
153	67	female	11	4	3	severe	yes	no	no	no	no	1	yes	MCA_biforcation
154	55	female	13	3	3	moderate	no	no	yes	no	no	1	no	ACOM
155	68	male	15	1	2	no hydrocephalus	no	yes	no	no	no	1	no	ACOM
156	28	female	15	1	4	mild	no	no	no	yes	no	3	yes	Other
157	68	female	6	5	3	severe	no	yes	no	no	yes	2	no	ACOM
158	52	male	15	1	1	no hydrocephalus	no	no	no	no	no	1	no	Other
159	40	male	15	1	1	no hydrocephalus	no	no	no	no	no	1	no	Other
160	46	female	15	1	1	no hydrocephalus	no	no	no	no	no	1	yes	Other
161	27	female	15	1	1	no hydrocephalus	no	no	no	no	no	2	yes	Other
162	55	female	11	4	4	no hydrocephalus	no	no	no	no	yes	2	no	MCA_biforcation
163	63	female	15	1	1	no hydrocephalus	no	no	yes	no	yes	1	no	MCA_biforcation
164	27	male	15	1	1	no hydrocephalus	no	no	no	no	no	1	yes	Other
165	52	male	15	1	1	no hydrocephalus	no	no	no	no	no	1	no	Other
166	57	male	15	1	1	no hydrocephalus	no	no	no	yes	yes	1	yes	Other
167	50	male	15	1	1	no hydrocephalus	no	no	no	no	no	1	no	MCA_biforcation
168	32	female	15	1	1	no hydrocephalus	no	no	no	no	no	1	no	Other
169	46	male	15	1	1	no hydrocephalus	no	no	no	no	no	1	no	MCA_biforcation
170	60	female	15	1	1	no hydrocephalus	no	no	no	no	yes	1	no	Ophtalmic_segment
171	55	male	15	1	1	no hydrocephalus	no	no	no	no	no	1	no	Other
172	22	female	15	1	1	no hydrocephalus	no	no	no	no	no	1	yes	Other
173	22	male	15	1	1	no hydrocephalus	no	no	no	no	no	1	yes	Other
174	28	male	15	1	4	no hydrocephalus	no	no	no	no	no	1	yes	Other
175	19	male	15	1	1	no hydrocephalus	no	no	no	no	no	1	yes	Other
176	65	female	15	1	1	no hydrocephalus	no	no	yes	no	yes	1	no	ACOM
177	54	male	15	1	1	no hydrocephalus	no	yes	yes	yes	yes	1	yes	Other
178	60	female	15	1	1	no hydrocephalus	no	no	no	no	yes	1	no	MCA_biforcation
179	51	female	15	1	1	no hydrocephalus	no	no	no	no	no	1	no	PCOM
180	54	female	14	2	3	mild	no	yes	yes	no	yes	2	yes	ACOM
181	55	female	15	1	1	no hydrocephalus	no	yes	yes	no	yes	1	no	MCA_biforcation
182	56	male	13	2	3	moderate	no	no	no	no	no	1	yes	ACOM
183	48	female	14	2	3	moderate	no	no	no	no	yes	1	no	MCA_biforcation
184	46	female	10	4	3	severe	no	no	no	no	yes	1	yes	ACOM
185	32	female	15	1	1	no hydrocephalus	no	no	no	no	yes	1	no	Ophtalmic_segment
186	38	male	14	2	3	mild	no	no	no	yes	yes	1	yes	MCA_biforcation
187	56	female	15	1	3	no hydrocephalus	no	no	no	no	no	1	no	PCOM
188	95	female	14	2	3	mild	no	yes	no	no	yes	1	yes	MCA_biforcation
189	59	female	13	3	3	severe	no	yes	yes	no	yes	1	no	PCOM
190	74	female	7	4	3	severe	yes	yes	no	no	yes	1	no	ACOM
191	52	female	15	1	3	moderate	no	no	no	no	no	1	no	PCOM
192	33	male	15	1	3	mild	no	no	no	no	no	1	yes	ACOM
193	23	male	15	1	2	mild	no	no	no	yes	no	1	yes	MCA_biforcation
194	34	female	15	1	2	moderate	no	no	no	no	no	1	yes	Distal_MCA
195	52	male	15	1	4	no hydrocephalus	no	no	no	yes	no	1	yes	ACOM
196	44	male	14	2	3	moderate	no	no	no	no	yes	1	no	MCA_biforcation
197	75	male	7	4	3	moderate	no	yes	no	no	yes	1	no	Ant_chroidal
198	60	female	4	5	3	moderate	no	yes	no	no	no	1	no	ACOM
199	59	female	13	2	3	no hydrocephalus	no	no	no	no	yes	1	yes	MCA_biforcation
200	70	male	7	4	3	mild	yes	no	no	yes	yes	1	no	MCA_biforcation
201	67	female	6	5	4	no hydrocephalus	no	no	no	no	no	1	yes	MCA_biforcation
202	63	female	10	4	3	moderate	no	no	no	yes	yes	1	no	Other
203	45	female	15	1	3	mild	no	no	no	no	no	1	no	MCA_biforcation
204	43	female	15	1	2	mild	no	no	no	no	yes	1	yes	Other
205	41	male	5	5	4	mild	no	no	no	yes	yes	1	yes	Other
206	56	male	13	2	3	mild	no	no	no	yes	yes	1	yes	PCOM
207	45	female	5	5	4	no hydrocephalus	no	no	no	no	no	1	yes	Distal_MCA
208	70	female	6	5	2	moderate	no	no	no	no	yes	2	yes	PCOM
209	40	male	15	1	3	no hydrocephalus	no	no	no	yes	no	1	yes	MCA_biforcation
210	36	male	6	5	4	no hydrocephalus	no	no	yes	yes	yes	1	no	MCA_biforcation
211	39	male	15	1	2	no hydrocephalus	no	no	no	no	yes	1	yes	MCA_biforcation
212	55	male	14	2	3	mild	no	no	no	no	yes	1	yes	ACOM
213	68	male	4	5	3	severe	no	no	no	no	no	1	yes	ACOM
214	27	male	14	2	2	no hydrocephalus	no	no	no	no	no	1	yes	ACOM
215	54	female	14	1	4	moderate	no	no	no	no	yes	1	yes	PCOM
216	65	female	14	1	3	moderate	no	no	no	no	yes	1	yes	ACOM
217	30	male	15	1	2	mild	no	no	no	yes	no	1	yes	PCOM
218	48	female	5	5	3	severe	yes	no	no	no	no	1	no	ACOM
219	70	female	15	1	3	no hydrocephalus	yes	yes	yes	no	yes	1	yes	PCOM
220	66	female	14	2	3	mild	no	no	no	no	no	1	no	MCA_biforcation
221	60	female	14	2	3	moderate	no	no	no	no	no	1	no	PCOM
222	37	male	15	1	4	no hydrocephalus	no	no	no	yes	no	3	no	MCA_biforcation
223	74	female	5	5	3	moderate	no	yes	no	no	yes	1	no	ACOM
224	72	female	11	4	4	no hydrocephalus	no	yes	no	no	yes	1	no	MCA_biforcation
225	53	male	15	1	2	no hydrocephalus	no	no	no	no	no	1	no	Other
226	53	male	15	1	1	no hydrocephalus	no	no	no	yes	no	1	no	PCOM
227	73	male	13	2	3	mild	no	yes	no	yes	yes	1	no	ACOM
228	50	male	14	2	2	no hydrocephalus	no	no	no	yes	no	1	yes	ACOM
229	45	female	11	4	3	severe	yes	no	no	yes	yes	1	yes	MCA_biforcation
230	37	male	5	5	3	no hydrocephalus	no	no	no	no	no	1	yes	PCOM
231	83	female	14	2	3	moderate	no	yes	no	yes	yes	1	no	ACOM
232	25	male	15	1	1	mild	no	no	no	yes	yes	1	yes	MCAtrunk_M1
233	71	female	14	2	3	mild	no	no	no	no	yes	1	yes	Distal_MCA
234	44	male	6	5	3	no hydrocephalus	no	no	no	no	no	1	yes	MCA_biforcation
235	50	female	15	1	1	no hydrocephalus	no	no	no	no	yes	1	no	distal ACA
236	50	female	15	1	2	no hydrocephalus	no	no	no	no	yes	1	yes	MCA_biforcation
237	54	male	15	1	1	no hydrocephalus	no	no	no	no	yes	5	yes	MCA_biforcation
238	30	female	15	1	1	no hydrocephalus	no	no	no	no	no	1	yes	Other
239	57	male	15	1	1	no hydrocephalus	no	no	no	no	yes	1	no	MCA_biforcation
240	71	male	15	1	1	no hydrocephalus	no	no	yes	no	no	2	no	MCAtrunk_M1
241	63	female	15	1	1	no hydrocephalus	no	yes	yes	no	yes	1	no	MCA_biforcation
242	5	female	15	1	1	no hydrocephalus	no	no	no	no	no	1	no	Other
243	41	male	15	1	3	moderate	no	no	no	no	no	1	yes	Other
244	31	male	15	1	1	no hydrocephalus	no	no	no	no	no	1	no	Other
245	23	male	15	1	1	no hydrocephalus	no	no	no	no	no	1	no	Distal_MCA
246	47	female	15	1	1	no hydrocephalus	no	no	no	no	no	1	no	MCAtrunk_M1
247	72	female	15	1	1	moderate	no	no	no	yes	yes	1	yes	ACOM
248	72	female	15	1	1	no hydrocephalus	no	no	no	yes	yes	1	yes	PCOM
249	43	male	15	1	1	no hydrocephalus	no	no	no	yes	no	1	yes	MCA_biforcation
250	29	female	15	1	1	no hydrocephalus	no	no	no	no	no	1	yes	Other
251	56	female	15	1	1	no hydrocephalus	no	yes	no	no	yes	1	no	MCAtrunk_M1
252	27	female	15	1	1	moderate	yes	no	no	no	no	1	yes	mulltiple
253	28	male	15	1	1	no hydrocephalus	yes	no	no	no	no	1	no	Other
254	19	female	15	1	1	no hydrocephalus	no	no	no	no	no	1	yes	Other
255	15	male	15	1	1	no hydrocephalus	no	no	no	no	no	1	no	Other
256	36	male	15	1	1	no hydrocephalus	no	no	no	no	no	1	yes	Other
257	59	female	15	1	1	no hydrocephalus	no	no	no	no	yes	1	yes	Ophtalmic_segment
258	47	male	15	1	1	no hydrocephalus	no	no	no	no	no	1	no	Other
259	29	female	15	1	1	no hydrocephalus	no	no	no	no	no	1	yes	Other
260	19	male	15	1	1	no hydrocephalus	no	no	no	no	no	1	yes	Other
261	27	female	15	1	1	no hydrocephalus	no	no	no	no	no	1	yes	Other
262	35	male	15	1	1	no hydrocephalus	no	no	no	no	no	1	yes	Other
263	48	male	15	1	1	no hydrocephalus	no	no	no	no	no	2	no	Other
264	66	male	15	1	1	no hydrocephalus	no	yes	no	no	yes	3	no	MCA_biforcation
265	41	male	15	1	1	no hydrocephalus	no	no	no	yes	no	1	yes	Other
266	20	female	7	4	4	severe	yes	no	no	no	no	1	yes	Other
267	57	female	12	4	3	severe	yes	no	no	no	yes	2	yes	PCOM
268	65	female	6	5	3	no hydrocephalus	no	yes	no	no	yes	1	yes	MCA_biforcation
269	65	male	7	5	3	moderate	no	no	no	no	yes	1	yes	ACOM
270	45	female	14	2	3	moderate	no	no	no	no	no	1	no	Other
271	46	female	12	4	3	moderate	no	no	no	no	no	1	no	Other
272	45	male	13	2	3	moderate	no	no	no	yes	no	1	no	ACOM
273	52	male	14	2	4	no hydrocephalus	no	no	no	no	yes	1	yes	MCA_biforcation
274	35	male	12	4	4	no hydrocephalus	no	no	no	no	no	1	yes	MCA_biforcation
275	55	female	6	5	3	moderate	no	no	no	no	no	1	no	ACOM
276	50	female	14	2	3	severe	yes	no	no	yes	yes	1	yes	PCOM
277	53	female	13	2	4	no hydrocephalus	no	no	no	no	yes	1	yes	MCA_biforcation
278	56	female	15	1	3	moderate	no	no	no	no	no	1	no	Ophtalmic_segment
279	70	male	7	5	3	no hydrocephalus	no	no	yes	no	yes	1	yes	ACOM
280	21	male	15	1	1	no hydrocephalus	no	no	no	no	yes	1	no	Other
281	21	male	15	1	1	no hydrocephalus	no	no	no	no	yes	1	no	Other
282	35	male	15	1	3	no hydrocephalus	no	no	no	yes	no	1	yes	Other
283	51	male	6	5	3	moderate	no	yes	no	no	yes	1	yes	Ant_chroidal
284	62	female	14	2	3	mild	no	no	no	no	yes	1	no	ACOM
285	60	male	15	1	3	moderate	no	no	no	no	no	1	yes	PCOM
286	55	female	11	4	3	moderate	no	no	no	no	no	1	yes	ACOM
287	60	male	8	4	3	moderate	no	no	no	no	no	2	no	PCOM
288	55	male	10	4	3	moderate	no	no	no	no	yes	1	yes	ACOM
289	55	female	12	4	3	mild	no	no	no	no	yes	1	yes	MCA_biforcation
290	42	female	15	1	3	mild	no	no	no	no	yes	2	no	Other
291	41	male	5	5	3	severe	no	no	no	yes	no	1	yes	ACOM
292	62	male	12	3	3	moderate	no	no	no	no	yes	1	no	ACOM
293	55	male	14	2	3	mild	no	yes	no	yes	yes	2	yes	ACOM
294	42	female	15	1	3	mild	no	no	no	no	no	1	yes	MCA_biforcation
295	64	female	15	1	2	no hydrocephalus	no	no	no	no	no	1	no	PCOM
296	21	male	7	4	4	mild	no	no	no	no	no	1	yes	Other
297	35	male	15	1	3	mild	no	no	no	no	no	1	yes	ACOM
298	39	male	13	2	4	mild	no	no	no	no	no	1	yes	Other
299	45	male	15	1	3	no hydrocephalus	no	no	no	yes	no	1	yes	Other
300	18	male	8	4	4	mild	no	no	no	no	no	1	yes	Other
301	54	female	13	1	1	severe	yes	yes	no	no	yes	1	no	Other
302	36	male	15	1	2	no hydrocephalus	no	no	no	yes	yes	1	yes	ACOM
303	28	male	15	1	2	mild	no	no	no	no	no	1	no	Ophtalmic_segment
304	44	male	15	1	3	mild	no	no	no	yes	yes	1	yes	ACOM
305	44	male	15	1	3	mild	no	no	no	yes	yes	1	no	Other
306	55	female	7	4	3	severe	yes	no	no	no	yes	1	no	ACOM
307	49	male	15	1	3	no hydrocephalus	no	no	no	no	no	1	no	Other
308	64	female	14	2	3	no hydrocephalus	no	no	no	no	no	1	no	MCA_biforcation
309	62	male	13	3	3	moderate	no	yes	no	yes	yes	1	no	PCOM
310	37	female	15	1	3	moderate	no	no	no	no	yes	1	no	ACOM
311	60	female	15	1	3	mild	no	no	yes	yes	yes	1	no	ACOM
312	49	female	12	4	3	mild	no	yes	yes	yes	no	1	no	ACOM
313	52	female	12	3	3	moderate	no	no	no	no	yes	1	no	ACOM
314	30	female	15	1	3	no hydrocephalus	no	no	no	no	no	1	yes	MCA_biforcation
315	54	male	14	1	3	moderate	no	no	no	yes	no	1	no	ACOM
316	52	male	15	1	3	no hydrocephalus	no	no	no	no	no	2	no	ACOM
317	34	female	15	1	2	moderate	no	no	no	no	no	1	yes	Other
318	57	male	15	1	2	no hydrocephalus	no	no	no	no	no	2	no	MCA_biforcation
319	71	female	15	1	2	moderate	no	no	no	no	yes	1	no	MCA_biforcation
320	71	female	15	1	2	no hydrocephalus	no	no	no	no	yes	1	yes	ACOM
321	46	male	15	1	2	no hydrocephalus	no	no	no	no	no	1	yes	ACOM
322	62	female	15	1	3	mild	no	no	no	no	no	1	yes	PCOM
323	47	female	15	1	1	no hydrocephalus	no	no	no	no	no	1	yes	MCA_biforcation
324	76	female	14	2	3	severe	no	no	yes	no	no	1	no	distal_aca
325	61	male	7	4	3	severe	no	no	yes	yes	yes	1	yes	ACOM
326	63	female	14	2	2	moderate	no	no	no	no	no	1	yes	MCA_biforcation
327	45	male	14	2	3	moderate	no	yes	no	no	no	1	no	MCA_biforcation
328	44	female	14	2	4	severe	no	no	no	no	yes	1	no	ACOM
329	46	male	6	5	2	mild	no	no	no	yes	yes	3	yes	MCA(M1)
330	46	female	15	1	1	mild	no	no	no	no	yes	1	no	Other
331	49	female	15	1	1	mild	no	yes	no	no	yes	1	no	ACOM
332	60	male	15	1	3	mild	no	no	no	no	no	1	yes	ACOM
333	63	female	13	2	3	moderate	no	yes	no	no	yes	1	yes	MCA_biforcation
334	61	female	4	5	3	severe	no	no	yes	no	yes	1	yes	MCA_biforcation
335	71	female	13	2	3	severe	no	no	no	yes	yes	1	no	ACOM
336	50	female	7	4	1	moderate	no	no	no	no	yes	1	no	Ophtalmic_segment
337	47	female	15	1	1	mild	no	yes	yes	yes	yes	1	no	ACOM
338	52	female	15	1	1	mild	no	yes	no	no	yes	1	no	MCA_biforcation
339	59	male	15	1	4	mild	no	no	no	no	no	2	no	Ophtalmic_segment
340	26	female	14	2	4	moderate	no	no	yes	yes	no	1	yes	Ophtalmic_segment
341	41	male	12	3	3	moderate	no	no	no	no	yes	1	no	Ophtalmic_segment
342	59	female	14	2	3	moderate	no	no	no	no	no	1	no	MCA_biforcation
343	28	male	13	2	3	severe	no	no	no	yes	yes	1	yes	MCA_biforcation
344	42	male	11	4	3	severe	no	yes	no	yes	yes	1	no	ACOM
345	44	male	8	4	1	moderate	no	no	no	no	no	2	no	MCA_biforcation
346	75	female	15	1	3	mild	no	no	no	yes	no	1	no	Ophtalmic_segment
347	61	female	9	4	1	severe	no	no	no	no	yes	1	no	distal_aca
348	60	female	14	2	3	mild	no	no	no	yes	no	1	no	p_com
349	60	male	15	1	3	moderate	no	no	no	no	no	1	yes	ACOM
350	55	male	15	1	4	mild	no	no	no	yes	no	2	no	A_com+MCA
351	40	male	14	2	3	severe	no	no	no	no	no	3	yes	MCA_biforcation
352	83	female	14	2	3	moderate	no	no	no	no	no	1	no	distal_aca
353	80	female	15	1	4	moderate	no	no	no	no	yes	1	no	ACOM
354	48	female	14	2	2	mild	no	no	no	yes	yes	1	no	ACOM
355	40	female	13	2	2	severe	no	no	no	yes	yes	1	no	MCA_biforcation
356	52	female	15	1	1	mild	no	no	no	yes	yes	1	no	Other
357	60	female	15	2	3	mild	no	no	no	no	no	3	no	ACOM
358	60	male	15	1	1	severe	no	no	no	no	yes	3	yes	MCA_biforcation
359	61	female	15	1	4	moderate	no	no	no	no	no	2	yes	A_com+MCA
360	62	male	13	2	2	severe	no	no	no	yes	yes	1	no	Ophtalmic_segment
361	49	male	13	2	4	severe	no	no	no	yes	no	1	yes	ACOM
362	40	female	14	2	2	mild	no	no	no	no	no	1	yes	distal_aca
363	78	male	15	1	1	mild	no	no	no	no	yes	1	no	p_com
364	60	female	15	1	1	mild	no	no	yes	no	yes	1	yes	distal_aca
365	60	male	15	1	3	mild	no	no	no	no	no	1	no	Ophtalmic_segment
366	46	female	15	1	3	moderate	no	no	no	yes	no	1	yes	p_com
367	51	female	13	2	3	severe	no	no	no	yes	no	1	no	ACOM
368	33	male	15	1	3	mild	no	no	no	no	yes	1	no	ACOM
369	30	male	15	1	3	severe	no	no	no	no	no	1	no	ACOM
370	44	female	11	4	3	mild	no	no	no	yes	yes	1	no	Ophtalmic_segment
371	72	female	13	2	2	mild	no	no	no	yes	yes	1	yes	Ant_chroidal
372	44	female	12	3	1	no hydrocephalus	no	no	no	yes	no	1	no	ACOM
373	64	female	15	1	3	moderate	no	yes	no	yes	yes	1	no	MCA_biforcation
374	46	female	15	1	3	mild	no	no	no	no	no	1	no	Other
375	44	male	15	1	4	mild	no	yes	no	yes	yes	1	no	ACOM
376	64	female	4	5	3	no hydrocephalus	no	no	no	no	no	1	no	ACOM
377	41	female	13	2	1	severe	no	no	no	no	yes	1	yes	Other
378	53	male	15	1	3	mild	no	no	no	no	no	1	yes	ACOM
379	40	male	6	5	1	severe	no	no	no	no	yes	1	yes	ACOM
380	63	male	15	1	4	mild	no	no	no	yes	no	1	no	MCA_biforcation
381	45	female	6	5	3	no hydrocephalus	yes	yes	no	no	yes	1	yes	ACOM
382	41	male	11	4	3	no hydrocephalus	yes	yes	no	no	yes	1	yes	ACOM
383	33	male	7	4	3	no hydrocephalus	no	yes	yes	yes	yes	1	yes	MCA_biforcation
384	53	female	7	4	3	no hydrocephalus	yes	no	no	no	yes	1	no	ACOM
385	38	female	7	4	3	moderate	no	no	no	yes	no	1	no	MCA(M1)
386	31	male	15	1	2	severe	no	yes	no	no	yes	1	no	ACOM
387	54	male	15	1	2	mild	no	no	no	no	no	1	no	ACOM
388	45	male	14	2	2	mild	no	no	no	yes	no	2	yes	Other
389	45	female	15	1	4	mild	no	no	no	yes	no	1	no	ACOM
390	60	female	14	2	3	mild	no	no	no	yes	no	2	yes	MCA_biforcation
391	67	female	9	4	3	severe	no	yes	no	no	yes	3	yes	ACOM
392	57	female	15	1	3	no hydrocephalus	yes	no	no	no	no	1	yes	ACOM
393	61	female	12	3	2	no hydrocephalus	yes	no	no	yes	yes	1	yes	p_com
394	27	male	15	1	4	mild	no	no	no	yes	no	1	no	ACOM
395	60	female	6	5	3	severe	no	no	no	yes	no	1	yes	MCA_biforcation
396	30	male	8	4	4	severe	no	no	no	yes	yes	1	yes	ACOM
397	52	female	14	2	4	mild	no	no	no	yes	yes	2	no	distal_aca
398	80	female	6	5	1	mild	no	no	no	no	yes	1	yes	Ophtalmic_segment
399	79	female	15	1	3	mild	no	no	no	yes	no	1	yes	ACOM
400	49	male	14	2	1	severe	no	yes	no	yes	no	1	no	MCA_biforcation
401	58	female	15	1	3	no hydrocephalus	yes	no	no	no	no	1	no	ACOM
402	31	female	15	1	4	severe	no	no	no	no	no	1	yes	Other
403	54	male	13	2	3	mild	no	no	yes	yes	no	1	yes	Other
404	28	male	13	2	3	no hydrocephalus	yes	no	no	yes	no	1	no	MCA_biforcation
405	66	male	6	5	3	severe	no	no	no	no	no	1	yes	MCA_biforcation
406	57	male	7	4	3	no hydrocephalus	yes	yes	no	no	yes	1	yes	MCA_biforcation
407	57	female	14	2	2	moderate	no	no	no	no	no	1	no	MCA_biforcation
408	39	male	14	2	3	mild	no	no	no	no	yes	1	yes	p_com
409	48	female	11	4	1	severe	no	no	no	no	yes	1	yes	ACOM
410	47	male	15	1	3	mild	no	no	no	yes	no	1	no	ACOM
411	65	female	12	4	4	severe	no	no	no	no	yes	1	no	Other
412	34	female	6	5	3	mild	no	no	no	no	yes	1	no	Ant_chroidal
413	65	female	13	2	2	mild	no	no	no	no	yes	2	yes	A_com+carotid seg
414	64	female	14	2	1	mild	no	no	no	no	yes	1	no	MCA_biforcation
415	47	female	15	1	3	mild	no	no	no	yes	no	1	no	ACOM
416	36	female	14	2	3	mild	no	yes	no	no	yes	1	yes	MCA_biforcation
417	34	male	6	5	3	no hydrocephalus	yes	no	no	yes	yes	1	yes	MCA_biforcation
418	52	male	12	4	2	severe	no	no	no	no	yes	1	no	ACOM
419	61	male	15	1	3	moderate	no	no	no	no	yes	1	yes	ACOM
420	62	male	5	5	3	severe	no	yes	yes	no	yes	1	no	ACOM
421	70	female	14	2	3	moderate	no	yes	no	yes	yes	1	yes	ACOM
